# Supplementary material for: fNIRS in Emotional Appraisal and the Dorsolateral Prefrontal Cortex: A Systematic Review
Source: Rev Neurol. 2025 Nov 30;80(10):44275. [Article in Spanish] doi: 10.31083/RN44275 (PMC12680975; doi:10.31083/RN44275)
Supplement: Supplementary file 1 [file 1576-6578-80-10-44275-s1.zip]

Archive with 3 entries (3 files):
- Material Suplementario PRISMA 2020 checklist.docx
- Material Suplementario.docx
- Material Suplementario–Video.mp4
